# Supplementary material for: Long-Term Effects of Stress During Adolescence on the Sex-Dependent Responses of Thyroid Axis and Target Tissues to Exercise in Male and Female Wistar Rats
Source: Int J Mol Sci. 2025 Sep 26;26(19):9425. doi: 10.3390/ijms26199425 (PMC12524718; doi:10.3390/ijms26199425)
Supplement: Supplementary file 1 [file ijms-26-09425-s001.zip]

Archive with 1 entries (1 files):
- ijms-3793237-supplementary.pdf
